# Supplementary material for: A Mixed Methods, Quasi-Experimental Evaluation Exploring the Impact of a Secondary School Universal Free School Meals Intervention Pilot
Source: Int J Environ Res Public Health. 2023 Mar 22;20(6):5216. doi: 10.3390/ijerph20065216 (PMC10049258; doi:10.3390/ijerph20065216)
Supplement: Supplementary file 1 [file ijerph-20-05216-s001.zip]

Archive with 1 entries (1 files):
- ijerph-2213403-supplementary.pdf
